# Supplementary material for: Impact of c-di-AMP Accumulation, L-cysteine, and Oxygen on Catalase Activity and Oxidative Stress Resistance of Listeria monocytogenes 10403S
Source: Microorganisms. 2025 Jun 16;13(6):1400. doi: 10.3390/microorganisms13061400 (PMC12196104; doi:10.3390/microorganisms13061400)
Supplement: Supplementary file 1 [file microorganisms-13-01400-s001.zip]

Archive with 1 entries (1 files):
- microorganisms-3690188-supplementary.pdf
